# Supplementary material for: Pathways to effective network governance: A fuzzy-set QCA study of tripartite collaboration efficiency with Chinese official Weibo data
Source: PLoS One. 2025 Oct 7;20(10):e0331007. doi: 10.1371/journal.pone.0331007 (PMC12503339; doi:10.1371/journal.pone.0331007)
Supplement: S1 Data — (CSV) [file pone.0331007.s001.csv]

Province	PS	SL	PP	RC	SI	TCE
Sichuan	97.12	91.15	91.12	92.93	72.26	163.49
Jiangsu	75.89	74.81	93.21	81.57	70.75	170.77
Shandong	79.75	82.77	79.7	80.79	71.59	155.53
Zhejiang	72.46	78.5	80.8	77.49	69.56	152.95
Anhui	76.72	82.42	66.55	75.16	72.26	149.05
Henan	65.13	78.93	77.24	74.2	71.3	150.99
Guangdong	67.62	74.31	73.56	72.04	67.12	145.97
Shannxi	69.8	74.76	69.93	71.58	68.09	146.99
Gansu	69.35	75.38	65.03	69.95	63.57	131.92
Shanghai	67.6	60.65	77.42	68.61	69.52	179.58
Liaoning	64.84	72.2	66.68	68.06	69.97	150.92
Beijing	61.85	64.74	76.16	67.87	67.1	159.51
Guangxi	64.53	73.52	59.97	66.08	71.3	148.23
Yunnan	64.98	73.74	57.61	65.47	66.47	134.84
Hubei	52.43	68.27	72.47	64.99	66.16	143.21
Hunan	59.27	65.7	67.02	64.23	69.27	156.39
Fujian	58.45	59.97	72.71	63.97	69.8	172.33
Heilongjiang	55.65	66.03	68.68	63.85	73.56	166.39
Jiangxi	55.57	63.07	68.67	62.78	66.6	152.4
Hebei	52.05	69.67	64.92	62.72	62.47	127.41
Chongqing	52.44	63.79	63.04	60.12	65.04	141.45
Shanxi	51.25	64.42	63.18	60.04	67.5	146.3
Tianjin	56.65	61.05	58.57	58.86	66.36	149.34
Guizhou	52.73	65.48	52.35	57.06	65.79	134.34
Inner Mongolia	50.26	66.08	42.45	53.06	59.15	110.55
Xinjiang	36.91	55.94	53.72	49.46	63.95	135.43
Jilin	43.25	56.23	47.74	49.36	60.94	127.18
Ningxia	32.16	53.48	13.63	33.14	38.2	62.22
Hainan	21.23	42.66	33.31	32.96	49.64	95.34
Tibet	10.91	33.52	35.52	27.44	48.25	102.08
Qinghai	12.56	39.11	9.57	20.81	38.01	62.04
